# Supplementary material for: A Crosstalk between Diet, Microbiome and microRNA in Epigenetic Regulation of Colorectal Cancer
Source: Nutrients. 2021 Jul 15;13(7):2428. doi: 10.3390/nu13072428 (PMC8308570; doi:10.3390/nu13072428)
Supplement: Supplementary file 1 [file nutrients-13-02428-s001.zip]

Archive with 1 entries (1 files):
- nutrients-1259671-SI.pdf
